# Supplementary material for: Two new species of Striglina Guenée, 1877 (Lepidoptera, Thyrididae) from China
Source: Biodivers Data J. 2024 May 21;12:e126268. doi: 10.3897/BDJ.12.e126268 (PMC11134049; doi:10.3897/BDJ.12.e126268)
Supplement: XML Treatment for Striglina whalleyi [file BDJ.12.e126268-treatment1.xml]

<!DOCTYPE tp:taxon-treatment
  PUBLIC "-//TaxonX//DTD Taxonomic Treatment Publishing DTD v0 20100105//EN" "tax-treatment-NSO.dtd">
<tp:taxon-treatment xmlns:tp="http://www.plazi.org/taxpub"><tp:treatment-meta><mixed-citation publication-type="journal"><person-group><name><surname>Chen</surname><given-names>Feiran</given-names></name><name><surname>Zhang</surname><given-names>Yulong</given-names></name><name><surname>Wang</surname><given-names>Min</given-names></name></person-group><article-title>Two new species of <italic><tp:taxon-name><tp:taxon-name-part taxon-name-part-type="genus" reg="Striglina">Striglina</tp:taxon-name-part></tp:taxon-name></italic> Guenée, 1877 (<tp:taxon-name><tp:taxon-name-part taxon-name-part-type="order">Lepidoptera</tp:taxon-name-part></tp:taxon-name>, <tp:taxon-name><tp:taxon-name-part taxon-name-part-type="family">Thyrididae</tp:taxon-name-part></tp:taxon-name>) from China</article-title><source>Biodivers Data J</source><day>21</day><month>05</month><year>2024</year><volume>12</volume><pub-id pub-id-type="doi">10.3897/BDJ.12.e126268</pub-id></mixed-citation></tp:treatment-meta><tp:nomenclature><tp:taxon-name>
            <object-id xmlns:xlink="http://www.w3.org/1999/xlink" content-type="arpha" xlink:type="simple">1EB6334C-15F1-5794-97FB-FD9BC44C0668</object-id>
            <tp:taxon-name-part taxon-name-part-type="genus">Striglina</tp:taxon-name-part>
            <tp:taxon-name-part taxon-name-part-type="species">whalleyi</tp:taxon-name-part>
            <object-id xmlns:xlink="http://www.w3.org/1999/xlink" content-type="zoobank" xlink:type="simple" object-id-type="ZooBank">106FD8E0-0B2D-4D6A-82FD-01789F81D5A7</object-id>
          </tp:taxon-name><tp:taxon-status xmlns:xlink="http://www.w3.org/1999/xlink" xlink:type="simple">sp. nov.</tp:taxon-status></tp:nomenclature><tp:treatment-sec sec-type="materials"><title>Materials</title><list list-type="alpha-lower" list-content="occurrences"><list-item><p><bold>Type status:</bold> <named-content xmlns:xlink="http://www.w3.org/1999/xlink" content-type="dwc:typeStatus" xlink:type="simple">Holotype</named-content>. <bold>Occurrence:</bold> recordedBy: <named-content xmlns:xlink="http://www.w3.org/1999/xlink" content-type="dwc:recordedBy" xlink:type="simple">Hai-Ming Xu</named-content>; sex: <named-content xmlns:xlink="http://www.w3.org/1999/xlink" content-type="dwc:sex" xlink:type="simple">male</named-content>; occurrenceID: <named-content xmlns:xlink="http://www.w3.org/1999/xlink" content-type="dwc:occurrenceID" xlink:type="simple">65C1AE97-57B7-50AD-8DEA-5D4DC03F3E10</named-content>; <bold>Location:</bold> country: <named-content xmlns:xlink="http://www.w3.org/1999/xlink" content-type="dwc:country" xlink:type="simple">China</named-content>; stateProvince: <named-content xmlns:xlink="http://www.w3.org/1999/xlink" content-type="dwc:stateProvince" xlink:type="simple">Yunnan</named-content>; county: <named-content xmlns:xlink="http://www.w3.org/1999/xlink" content-type="dwc:county" xlink:type="simple">Chuxiong</named-content>; locality: <named-content xmlns:xlink="http://www.w3.org/1999/xlink" content-type="dwc:locality" xlink:type="simple">Yipinglang</named-content>; <bold>Event:</bold> eventDate: <named-content xmlns:xlink="http://www.w3.org/1999/xlink" content-type="dwc:eventDate" xlink:type="simple">10 Apr 2013</named-content></p></list-item><list-item><p><bold>Type status:</bold> <named-content xmlns:xlink="http://www.w3.org/1999/xlink" content-type="dwc:typeStatus" xlink:type="simple">Paratype</named-content>. <bold>Occurrence:</bold> recordedBy: <named-content xmlns:xlink="http://www.w3.org/1999/xlink" content-type="dwc:recordedBy" xlink:type="simple">Hai-Ming Xu</named-content>; sex: <named-content xmlns:xlink="http://www.w3.org/1999/xlink" content-type="dwc:sex" xlink:type="simple">2 males</named-content>; occurrenceID: <named-content xmlns:xlink="http://www.w3.org/1999/xlink" content-type="dwc:occurrenceID" xlink:type="simple">34006CB0-52AE-5EA6-A1AD-BCAD2408B30E</named-content>; <bold>Location:</bold> country: <named-content xmlns:xlink="http://www.w3.org/1999/xlink" content-type="dwc:country" xlink:type="simple">China</named-content>; stateProvince: <named-content xmlns:xlink="http://www.w3.org/1999/xlink" content-type="dwc:stateProvince" xlink:type="simple">Guangdong</named-content>; county: <named-content xmlns:xlink="http://www.w3.org/1999/xlink" content-type="dwc:county" xlink:type="simple">Shaoguan</named-content>; locality: <named-content xmlns:xlink="http://www.w3.org/1999/xlink" content-type="dwc:locality" xlink:type="simple">Nanling</named-content>; <bold>Event:</bold> eventDate: <named-content xmlns:xlink="http://www.w3.org/1999/xlink" content-type="dwc:eventDate" xlink:type="simple">05 Jun 2011</named-content></p></list-item></list></tp:treatment-sec><tp:treatment-sec sec-type="Description"><title>Description</title><p>Male (Fig. <xref ref-type="fig" rid="F11400451">1</xref><xref ref-type="fig" rid="F11400456">a</xref>). Wingspan 23-25 mm. Antennae filiform, brown; head dark brown; thorax, tegulae and legs brownish-yellow; abdomen dorsally brown. Fore-wing ground colour brownish-yellow with dark brown posterior line from near apex to middle of inner margin, near the discal cell with two large dark puncta; cilia whitish-yellow, terminally black. Hind-wing ground colour brownish-yellow, median line indistinct at costa.</p><p>Male genitalia (Fig. <xref ref-type="fig" rid="F11400476">3</xref><xref ref-type="fig" rid="F11400481">a</xref>). Uncus bifid apically, with two shorter processes; two lateral processes apically curved inwards. Subscaphium hairy. Gnathos strip-type with serried tooth. The valvae weak membranous straps; median valval process weak. Sacculus process short sclerotised, enlarged apically. Aedeagus short and broad with a cluster of cornuti.</p><p>Female: unknown.</p></tp:treatment-sec><tp:treatment-sec sec-type="Diagnosis"><title>Diagnosis</title><p>This new species resembles <italic><tp:taxon-name><tp:taxon-name-part taxon-name-part-type="genus" reg="Striglina">S.</tp:taxon-name-part><tp:taxon-name-part taxon-name-part-type="species" reg="irresecta">irresecta</tp:taxon-name-part><tp:taxon-name-part taxon-name-part-type="subspecies" reg="obscura">obscura</tp:taxon-name-part></tp:taxon-name></italic> Whalley, 1976, but the ground colour of wings is yellow (reddish-brown in the latter, <italic>Fig. <xref ref-type="fig" rid="F11400451">1</xref><xref ref-type="fig" rid="F11400456">a</xref>, <xref ref-type="fig" rid="F11400457">b</xref></italic>), the oblique line from apex to middle of dorsum is straight, dark brown (ochre in the latter). In male genitalia, the uncus is broader, the sacculus process is shorter than <italic><tp:taxon-name><tp:taxon-name-part taxon-name-part-type="genus" reg="Striglina">S.</tp:taxon-name-part><tp:taxon-name-part taxon-name-part-type="species" reg="irresecta">irresecta</tp:taxon-name-part><tp:taxon-name-part taxon-name-part-type="subspecies" reg="obscura">obscura</tp:taxon-name-part></tp:taxon-name></italic>, the aedeagus is broader basal (Fig. <xref ref-type="fig" rid="F11400476">3</xref><xref ref-type="fig" rid="F11400481">a</xref>, <xref ref-type="fig" rid="F11400482">b</xref>).</p></tp:treatment-sec><tp:treatment-sec sec-type="Etymology"><title>Etymology</title><p>The species is dedicated to Mr. Paul Ernest Sutton Whalley, in honour of his marvellous work on <tp:taxon-name><tp:taxon-name-part taxon-name-part-type="family">Thyrididae</tp:taxon-name-part></tp:taxon-name>.</p></tp:treatment-sec><tp:treatment-sec sec-type="Distribution"><title>Distribution</title><p>China: Yunnan (Chuxiong), Guangdong (Shaoguan).</p></tp:treatment-sec><tp:treatment-sec sec-type="Notes"><title>Notes</title><p>Our study shows that <italic><tp:taxon-name><tp:taxon-name-part taxon-name-part-type="genus" reg="Striglina">S.</tp:taxon-name-part><tp:taxon-name-part taxon-name-part-type="species" reg="irresecta">irresecta</tp:taxon-name-part><tp:taxon-name-part taxon-name-part-type="subspecies" reg="obscura">obscura</tp:taxon-name-part></tp:taxon-name></italic> seems more closely related to the new species than to <italic><tp:taxon-name><tp:taxon-name-part taxon-name-part-type="genus" reg="Striglina">S.</tp:taxon-name-part><tp:taxon-name-part taxon-name-part-type="species" reg="irresecta">irresecta</tp:taxon-name-part><tp:taxon-name-part taxon-name-part-type="subspecies" reg="irresecta">irresecta</tp:taxon-name-part></tp:taxon-name></italic> morphologically and zoogeographically. Judging from the holotype pictures (Fig. <xref ref-type="fig" rid="F11400467">2</xref>) from the <xref ref-type="bibr" rid="B11399517">Natural History Museum (2014)</xref>, the hind-wing pattern of <italic><tp:taxon-name><tp:taxon-name-part taxon-name-part-type="genus" reg="Striglina">S.</tp:taxon-name-part><tp:taxon-name-part taxon-name-part-type="species" reg="irresecta">irresecta</tp:taxon-name-part></tp:taxon-name></italic> is also showing the same characteristics.</p></tp:treatment-sec><tp:treatment-sec><!--Section generated to contain objects referenced in tp:taxon-treatment.--><fig-group id="F11400451" position="float" orientation="portrait"><caption><p>Adults of <italic><tp:taxon-name><tp:taxon-name-part taxon-name-part-type="genus" reg="Striglina">Striglina</tp:taxon-name-part></tp:taxon-name></italic> spp. Scale bar = 5 mm.</p></caption><fig id="F11400456" position="float" orientation="portrait"><object-id xmlns:xlink="http://www.w3.org/1999/xlink" content-type="arpha" xlink:type="simple">E8C6AD10-CCC4-5D66-B889-D7085F9F495B</object-id><object-id xmlns:xlink="http://www.w3.org/1999/xlink" content-type="doi" xlink:type="simple">10.3897/BDJ.12.e126268.figure1a</object-id><label>Figure 1a.</label><caption><p><italic><tp:taxon-name><tp:taxon-name-part taxon-name-part-type="genus" reg="Striglina">S.</tp:taxon-name-part><tp:taxon-name-part taxon-name-part-type="species" reg="whalleyi">whalleyi</tp:taxon-name-part></tp:taxon-name></italic> sp. nov., holotype male, Yunnan;</p></caption><graphic xmlns:xlink="http://www.w3.org/1999/xlink" xlink:href="bdj-12-e126268-g001_a.png" xlink:type="simple" position="float" orientation="portrait" id="oo_1031541.png"><uri content-type="original_file" xlink:type="simple">https://binary.pensoft.net/fig/1031541</uri></graphic></fig><fig id="F11400457" position="float" orientation="portrait"><object-id xmlns:xlink="http://www.w3.org/1999/xlink" content-type="arpha" xlink:type="simple">E21136CA-6AF7-501C-95E0-4A6ECB46AC4E</object-id><object-id xmlns:xlink="http://www.w3.org/1999/xlink" content-type="doi" xlink:type="simple">10.3897/BDJ.12.e126268.figure1b</object-id><label>Figure 1b.</label><caption><p><italic><tp:taxon-name><tp:taxon-name-part taxon-name-part-type="genus" reg="Striglina">S.</tp:taxon-name-part><tp:taxon-name-part taxon-name-part-type="species" reg="irresecta">irresecta</tp:taxon-name-part><tp:taxon-name-part taxon-name-part-type="subspecies" reg="obscura">obscura</tp:taxon-name-part></tp:taxon-name></italic> Whalley, 1976, male, Xizang;</p></caption><graphic xmlns:xlink="http://www.w3.org/1999/xlink" xlink:href="bdj-12-e126268-g001_b.png" xlink:type="simple" position="float" orientation="portrait" id="oo_1031542.png"><uri content-type="original_file" xlink:type="simple">https://binary.pensoft.net/fig/1031542</uri></graphic></fig><fig id="F11400458" position="float" orientation="portrait"><object-id xmlns:xlink="http://www.w3.org/1999/xlink" content-type="arpha" xlink:type="simple">AE1FA171-A241-55DB-9700-8C73FC60ECDE</object-id><object-id xmlns:xlink="http://www.w3.org/1999/xlink" content-type="doi" xlink:type="simple">10.3897/BDJ.12.e126268.figure1c</object-id><label>Figure 1c.</label><caption><p><italic><tp:taxon-name><tp:taxon-name-part taxon-name-part-type="genus" reg="Striglina">S.</tp:taxon-name-part><tp:taxon-name-part taxon-name-part-type="species" reg="pararubricans">pararubricans</tp:taxon-name-part></tp:taxon-name></italic> sp. nov., holotype male, Guangdong;</p></caption><graphic xmlns:xlink="http://www.w3.org/1999/xlink" xlink:href="bdj-12-e126268-g001_c.png" xlink:type="simple" position="float" orientation="portrait" id="oo_1031543.png"><uri content-type="original_file" xlink:type="simple">https://binary.pensoft.net/fig/1031543</uri></graphic></fig><fig id="F11400459" position="float" orientation="portrait"><object-id xmlns:xlink="http://www.w3.org/1999/xlink" content-type="arpha" xlink:type="simple">6B358B55-2EE0-5983-95DC-D15F96B46C9B</object-id><object-id xmlns:xlink="http://www.w3.org/1999/xlink" content-type="doi" xlink:type="simple">10.3897/BDJ.12.e126268.figure1d</object-id><label>Figure 1d.</label><caption><p><italic><tp:taxon-name><tp:taxon-name-part taxon-name-part-type="genus" reg="Striglina">S.</tp:taxon-name-part><tp:taxon-name-part taxon-name-part-type="species" reg="rubricans">rubricans</tp:taxon-name-part></tp:taxon-name></italic> Owada et Huang, 2016, paratype male, Guangdong.</p></caption><graphic xmlns:xlink="http://www.w3.org/1999/xlink" xlink:href="bdj-12-e126268-g001_d.png" xlink:type="simple" position="float" orientation="portrait" id="oo_1031544.png"><uri content-type="original_file" xlink:type="simple">https://binary.pensoft.net/fig/1031544</uri></graphic></fig></fig-group><fig id="F11400456" position="float" orientation="portrait"><object-id xmlns:xlink="http://www.w3.org/1999/xlink" content-type="arpha" xlink:type="simple">E8C6AD10-CCC4-5D66-B889-D7085F9F495B</object-id><object-id xmlns:xlink="http://www.w3.org/1999/xlink" content-type="doi" xlink:type="simple">10.3897/BDJ.12.e126268.figure1a</object-id><label>Figure 1a.</label><caption><p><italic><tp:taxon-name><tp:taxon-name-part taxon-name-part-type="genus" reg="Striglina">S.</tp:taxon-name-part><tp:taxon-name-part taxon-name-part-type="species" reg="whalleyi">whalleyi</tp:taxon-name-part></tp:taxon-name></italic> sp. nov., holotype male, Yunnan;</p></caption><graphic xmlns:xlink="http://www.w3.org/1999/xlink" xlink:href="bdj-12-e126268-g001_a.png" xlink:type="simple" position="float" orientation="portrait" id="oo_1031541.png"><uri content-type="original_file" xlink:type="simple">https://binary.pensoft.net/fig/1031541</uri></graphic></fig><fig-group id="F11400476" position="float" orientation="portrait"><caption><p>Male genitalia of <italic><tp:taxon-name><tp:taxon-name-part taxon-name-part-type="genus" reg="Striglina">Striglina</tp:taxon-name-part></tp:taxon-name></italic> spp.</p></caption><fig id="F11400481" position="float" orientation="portrait"><object-id xmlns:xlink="http://www.w3.org/1999/xlink" content-type="arpha" xlink:type="simple">29666254-58FB-5E56-90A5-7AA7A9357B21</object-id><object-id xmlns:xlink="http://www.w3.org/1999/xlink" content-type="doi" xlink:type="simple">10.3897/BDJ.12.e126268.figure3a</object-id><label>Figure 3a.</label><caption><p><italic><tp:taxon-name><tp:taxon-name-part taxon-name-part-type="genus" reg="Striglina">S.</tp:taxon-name-part><tp:taxon-name-part taxon-name-part-type="species" reg="whalleyi">whalleyi</tp:taxon-name-part></tp:taxon-name></italic> sp. nov., holotype male, Yunnan;</p></caption><graphic xmlns:xlink="http://www.w3.org/1999/xlink" xlink:href="bdj-12-e126268-g003_a.png" xlink:type="simple" position="float" orientation="portrait" id="oo_1031553.png"><uri content-type="original_file" xlink:type="simple">https://binary.pensoft.net/fig/1031553</uri></graphic></fig><fig id="F11400482" position="float" orientation="portrait"><object-id xmlns:xlink="http://www.w3.org/1999/xlink" content-type="arpha" xlink:type="simple">FF4739AB-DD3C-50B5-BF1F-DDCB758C3856</object-id><object-id xmlns:xlink="http://www.w3.org/1999/xlink" content-type="doi" xlink:type="simple">10.3897/BDJ.12.e126268.figure3b</object-id><label>Figure 3b.</label><caption><p><italic><tp:taxon-name><tp:taxon-name-part taxon-name-part-type="genus" reg="Striglina">S.</tp:taxon-name-part><tp:taxon-name-part taxon-name-part-type="species" reg="irresecta">irresecta</tp:taxon-name-part><tp:taxon-name-part taxon-name-part-type="subspecies" reg="obscura">obscura</tp:taxon-name-part></tp:taxon-name></italic> Whalley, 1976,, Xizang;</p></caption><graphic xmlns:xlink="http://www.w3.org/1999/xlink" xlink:href="bdj-12-e126268-g003_b.png" xlink:type="simple" position="float" orientation="portrait" id="oo_1031554.png"><uri content-type="original_file" xlink:type="simple">https://binary.pensoft.net/fig/1031554</uri></graphic></fig><fig id="F11400483" position="float" orientation="portrait"><object-id xmlns:xlink="http://www.w3.org/1999/xlink" content-type="arpha" xlink:type="simple">C5CE76AC-5086-56A9-97A9-9D5993B38900</object-id><object-id xmlns:xlink="http://www.w3.org/1999/xlink" content-type="doi" xlink:type="simple">10.3897/BDJ.12.e126268.figure3c</object-id><label>Figure 3c.</label><caption><p><italic><tp:taxon-name><tp:taxon-name-part taxon-name-part-type="genus" reg="Striglina">S.</tp:taxon-name-part><tp:taxon-name-part taxon-name-part-type="species" reg="pararubricans">pararubricans</tp:taxon-name-part></tp:taxon-name></italic> sp. nov., holotype, Guangdong;</p></caption><graphic xmlns:xlink="http://www.w3.org/1999/xlink" xlink:href="bdj-12-e126268-g003_c.png" xlink:type="simple" position="float" orientation="portrait" id="oo_1031555.png"><uri content-type="original_file" xlink:type="simple">https://binary.pensoft.net/fig/1031555</uri></graphic></fig><fig id="F11400484" position="float" orientation="portrait"><object-id xmlns:xlink="http://www.w3.org/1999/xlink" content-type="arpha" xlink:type="simple">2AB38AFD-060F-5BA0-9227-F04E33DF2C65</object-id><object-id xmlns:xlink="http://www.w3.org/1999/xlink" content-type="doi" xlink:type="simple">10.3897/BDJ.12.e126268.figure3d</object-id><label>Figure 3d.</label><caption><p><italic><tp:taxon-name><tp:taxon-name-part taxon-name-part-type="genus" reg="Striglina">S.</tp:taxon-name-part><tp:taxon-name-part taxon-name-part-type="species" reg="rubricans">rubricans</tp:taxon-name-part></tp:taxon-name></italic> Owada et Huang, 2016, paratype, Guangdong.</p></caption><graphic xmlns:xlink="http://www.w3.org/1999/xlink" xlink:href="bdj-12-e126268-g003_d.png" xlink:type="simple" position="float" orientation="portrait" id="oo_1031556.png"><uri content-type="original_file" xlink:type="simple">https://binary.pensoft.net/fig/1031556</uri></graphic></fig></fig-group><fig id="F11400481" position="float" orientation="portrait"><object-id xmlns:xlink="http://www.w3.org/1999/xlink" content-type="arpha" xlink:type="simple">29666254-58FB-5E56-90A5-7AA7A9357B21</object-id><object-id xmlns:xlink="http://www.w3.org/1999/xlink" content-type="doi" xlink:type="simple">10.3897/BDJ.12.e126268.figure3a</object-id><label>Figure 3a.</label><caption><p><italic><tp:taxon-name><tp:taxon-name-part taxon-name-part-type="genus" reg="Striglina">S.</tp:taxon-name-part><tp:taxon-name-part taxon-name-part-type="species" reg="whalleyi">whalleyi</tp:taxon-name-part></tp:taxon-name></italic> sp. nov., holotype male, Yunnan;</p></caption><graphic xmlns:xlink="http://www.w3.org/1999/xlink" xlink:href="bdj-12-e126268-g003_a.png" xlink:type="simple" position="float" orientation="portrait" id="oo_1031553.png"><uri content-type="original_file" xlink:type="simple">https://binary.pensoft.net/fig/1031553</uri></graphic></fig><fig id="F11400457" position="float" orientation="portrait"><object-id xmlns:xlink="http://www.w3.org/1999/xlink" content-type="arpha" xlink:type="simple">E21136CA-6AF7-501C-95E0-4A6ECB46AC4E</object-id><object-id xmlns:xlink="http://www.w3.org/1999/xlink" content-type="doi" xlink:type="simple">10.3897/BDJ.12.e126268.figure1b</object-id><label>Figure 1b.</label><caption><p><italic><tp:taxon-name><tp:taxon-name-part taxon-name-part-type="genus" reg="Striglina">S.</tp:taxon-name-part><tp:taxon-name-part taxon-name-part-type="species" reg="irresecta">irresecta</tp:taxon-name-part><tp:taxon-name-part taxon-name-part-type="subspecies" reg="obscura">obscura</tp:taxon-name-part></tp:taxon-name></italic> Whalley, 1976, male, Xizang;</p></caption><graphic xmlns:xlink="http://www.w3.org/1999/xlink" xlink:href="bdj-12-e126268-g001_b.png" xlink:type="simple" position="float" orientation="portrait" id="oo_1031542.png"><uri content-type="original_file" xlink:type="simple">https://binary.pensoft.net/fig/1031542</uri></graphic></fig><fig id="F11400482" position="float" orientation="portrait"><object-id xmlns:xlink="http://www.w3.org/1999/xlink" content-type="arpha" xlink:type="simple">FF4739AB-DD3C-50B5-BF1F-DDCB758C3856</object-id><object-id xmlns:xlink="http://www.w3.org/1999/xlink" content-type="doi" xlink:type="simple">10.3897/BDJ.12.e126268.figure3b</object-id><label>Figure 3b.</label><caption><p><italic><tp:taxon-name><tp:taxon-name-part taxon-name-part-type="genus" reg="Striglina">S.</tp:taxon-name-part><tp:taxon-name-part taxon-name-part-type="species" reg="irresecta">irresecta</tp:taxon-name-part><tp:taxon-name-part taxon-name-part-type="subspecies" reg="obscura">obscura</tp:taxon-name-part></tp:taxon-name></italic> Whalley, 1976,, Xizang;</p></caption><graphic xmlns:xlink="http://www.w3.org/1999/xlink" xlink:href="bdj-12-e126268-g003_b.png" xlink:type="simple" position="float" orientation="portrait" id="oo_1031554.png"><uri content-type="original_file" xlink:type="simple">https://binary.pensoft.net/fig/1031554</uri></graphic></fig><fig-group id="F11400467" position="float" orientation="portrait"><caption><p>Types of <italic><tp:taxon-name><tp:taxon-name-part taxon-name-part-type="genus" reg="Strigilina">Strigilina</tp:taxon-name-part></tp:taxon-name></italic> taxa.</p></caption><fig id="F11400472" position="float" orientation="portrait"><object-id xmlns:xlink="http://www.w3.org/1999/xlink" content-type="arpha" xlink:type="simple">D52C086F-C8C9-589B-BBA2-829B6CF58FDB</object-id><object-id xmlns:xlink="http://www.w3.org/1999/xlink" content-type="doi" xlink:type="simple">10.3897/BDJ.12.e126268.figure2a</object-id><label>Figure 2a.</label><caption><p><italic><tp:taxon-name><tp:taxon-name-part taxon-name-part-type="genus" reg="Striglina">S.</tp:taxon-name-part><tp:taxon-name-part taxon-name-part-type="species" reg="irresecta">irresecta</tp:taxon-name-part><tp:taxon-name-part taxon-name-part-type="subspecies" reg="irresecta">irresecta</tp:taxon-name-part></tp:taxon-name></italic> Whalley, 1976, male, holotype, East Pegu, India, adult dosal view (NHMUK013698289, ©The trustees of NHMUK);</p></caption><graphic xmlns:xlink="http://www.w3.org/1999/xlink" xlink:href="bdj-12-e126268-g002_a.jpg" xlink:type="simple" position="float" orientation="portrait" id="oo_1031545.jpg"><uri content-type="original_file" xlink:type="simple">https://binary.pensoft.net/fig/1031545</uri></graphic></fig><fig id="F11400473" position="float" orientation="portrait"><object-id xmlns:xlink="http://www.w3.org/1999/xlink" content-type="arpha" xlink:type="simple">ECB59FA6-CD52-5A24-9299-E9EC35BAEAFA</object-id><object-id xmlns:xlink="http://www.w3.org/1999/xlink" content-type="doi" xlink:type="simple">10.3897/BDJ.12.e126268.figure2b</object-id><label>Figure 2b.</label><caption><p><italic><tp:taxon-name><tp:taxon-name-part taxon-name-part-type="genus" reg="Striglina">S.</tp:taxon-name-part><tp:taxon-name-part taxon-name-part-type="species" reg="irresecta">irresecta</tp:taxon-name-part><tp:taxon-name-part taxon-name-part-type="subspecies" reg="obscura">obscura</tp:taxon-name-part></tp:taxon-name></italic> Whalley, 1976, male, holotype, Pedong (<italic><tp:taxon-name><tp:taxon-name-part taxon-name-part-type="genus" reg="Desgodins">Desgodins</tp:taxon-name-part></tp:taxon-name></italic>), India, adult dorsal view (NHMUK013698290, ©The trustees of NHMUK);</p></caption><graphic xmlns:xlink="http://www.w3.org/1999/xlink" xlink:href="bdj-12-e126268-g002_b.jpg" xlink:type="simple" position="float" orientation="portrait" id="oo_1031546.jpg"><uri content-type="original_file" xlink:type="simple">https://binary.pensoft.net/fig/1031546</uri></graphic></fig><fig id="F11400474" position="float" orientation="portrait"><object-id xmlns:xlink="http://www.w3.org/1999/xlink" content-type="arpha" xlink:type="simple">322FCDAC-B0C5-5A53-BD1D-750998D0BE16</object-id><object-id xmlns:xlink="http://www.w3.org/1999/xlink" content-type="doi" xlink:type="simple">10.3897/BDJ.12.e126268.figure2c</object-id><label>Figure 2c.</label><caption><p><italic><tp:taxon-name><tp:taxon-name-part taxon-name-part-type="genus" reg="Striglina">S.</tp:taxon-name-part><tp:taxon-name-part taxon-name-part-type="species" reg="irresecta">irresecta</tp:taxon-name-part><tp:taxon-name-part taxon-name-part-type="subspecies" reg="irresecta">irresecta</tp:taxon-name-part></tp:taxon-name></italic> Whalley, 1976, holotype with label (NHMUK013698289, ©The trustees of NHMUK);</p></caption><graphic xmlns:xlink="http://www.w3.org/1999/xlink" xlink:href="bdj-12-e126268-g002_c.jpg" xlink:type="simple" position="float" orientation="portrait" id="oo_1031548.JPG"><uri content-type="original_file" xlink:type="simple">https://binary.pensoft.net/fig/1031548</uri></graphic></fig><fig id="F11400475" position="float" orientation="portrait"><object-id xmlns:xlink="http://www.w3.org/1999/xlink" content-type="arpha" xlink:type="simple">F80ABE09-D2DD-5C0B-BD34-E3E1776A5F74</object-id><object-id xmlns:xlink="http://www.w3.org/1999/xlink" content-type="doi" xlink:type="simple">10.3897/BDJ.12.e126268.figure2d</object-id><label>Figure 2d.</label><caption><p><italic><tp:taxon-name><tp:taxon-name-part taxon-name-part-type="genus" reg="Striglina">S.</tp:taxon-name-part><tp:taxon-name-part taxon-name-part-type="species" reg="irresecta">irresecta</tp:taxon-name-part><tp:taxon-name-part taxon-name-part-type="subspecies" reg="obscura">obscura</tp:taxon-name-part></tp:taxon-name></italic> Whalley, 1976, holotype with label (NHMUK013698290, ©The trustees of NHMUK).</p></caption><graphic xmlns:xlink="http://www.w3.org/1999/xlink" xlink:href="bdj-12-e126268-g002_d.jpg" xlink:type="simple" position="float" orientation="portrait" id="oo_1031550.JPG"><uri content-type="original_file" xlink:type="simple">https://binary.pensoft.net/fig/1031550</uri></graphic></fig></fig-group></tp:treatment-sec><ref-list><ref id="B11399517"><element-citation xmlns:xlink="http://www.w3.org/1999/xlink" publication-type="software" xlink:type="simple"><person-group person-group-type="author"><name name-style="western"><surname>Museum</surname><given-names>Natural History</given-names></name></person-group><year>2014</year><article-title>Specimens (from Collection specimens) [Data set resource]. Natural History Museum.</article-title><uri xlink:type="simple">https://data.nhm.ac.uk/dataset/collection-specimens/resource/05ff2255-c38a-40c9-b657-4ccb55ab2feb</uri></element-citation></ref></ref-list></tp:taxon-treatment>
