# Supplementary material for: Two new species of Striglina Guenée, 1877 (Lepidoptera, Thyrididae) from China
Source: Biodivers Data J. 2024 May 21;12:e126268. doi: 10.3897/BDJ.12.e126268 (PMC11134049; doi:10.3897/BDJ.12.e126268)
Supplement: XML Treatment for Striglina pararubricans [file BDJ.12.e126268-treatment2.xml]

<!DOCTYPE tp:taxon-treatment
  PUBLIC "-//TaxonX//DTD Taxonomic Treatment Publishing DTD v0 20100105//EN" "tax-treatment-NSO.dtd">
<tp:taxon-treatment xmlns:tp="http://www.plazi.org/taxpub"><tp:treatment-meta><mixed-citation publication-type="journal"><person-group><name><surname>Chen</surname><given-names>Feiran</given-names></name><name><surname>Zhang</surname><given-names>Yulong</given-names></name><name><surname>Wang</surname><given-names>Min</given-names></name></person-group><article-title>Two new species of <italic><tp:taxon-name><tp:taxon-name-part taxon-name-part-type="genus" reg="Striglina">Striglina</tp:taxon-name-part></tp:taxon-name></italic> Guenée, 1877 (<tp:taxon-name><tp:taxon-name-part taxon-name-part-type="order">Lepidoptera</tp:taxon-name-part></tp:taxon-name>, <tp:taxon-name><tp:taxon-name-part taxon-name-part-type="family">Thyrididae</tp:taxon-name-part></tp:taxon-name>) from China</article-title><source>Biodivers Data J</source><day>21</day><month>05</month><year>2024</year><volume>12</volume><pub-id pub-id-type="doi">10.3897/BDJ.12.e126268</pub-id></mixed-citation></tp:treatment-meta><tp:nomenclature><tp:taxon-name>
            <object-id xmlns:xlink="http://www.w3.org/1999/xlink" content-type="arpha" xlink:type="simple">CDF45F60-0715-5D97-800C-96395DF4066D</object-id>
            <tp:taxon-name-part taxon-name-part-type="genus">Striglina</tp:taxon-name-part>
            <tp:taxon-name-part taxon-name-part-type="species">pararubricans</tp:taxon-name-part>
            <object-id xmlns:xlink="http://www.w3.org/1999/xlink" content-type="zoobank" xlink:type="simple" object-id-type="ZooBank">6727C682-0907-412B-81C3-AF04A368293F</object-id>
          </tp:taxon-name><tp:taxon-status xmlns:xlink="http://www.w3.org/1999/xlink" xlink:type="simple">sp. nov.</tp:taxon-status></tp:nomenclature><tp:treatment-sec sec-type="materials"><title>Materials</title><list list-type="alpha-lower" list-content="occurrences"><list-item><p><bold>Type status:</bold> <named-content xmlns:xlink="http://www.w3.org/1999/xlink" content-type="dwc:typeStatus" xlink:type="simple">Holotype</named-content>. <bold>Occurrence:</bold> recordedBy: <named-content xmlns:xlink="http://www.w3.org/1999/xlink" content-type="dwc:recordedBy" xlink:type="simple">Hai-Ming Xu &amp; Min Wang</named-content>; sex: <named-content xmlns:xlink="http://www.w3.org/1999/xlink" content-type="dwc:sex" xlink:type="simple">male</named-content>; occurrenceID: <named-content xmlns:xlink="http://www.w3.org/1999/xlink" content-type="dwc:occurrenceID" xlink:type="simple">9961BA4D-9369-5A38-B7A3-9264FBAA4506</named-content>; <bold>Location:</bold> country: <named-content xmlns:xlink="http://www.w3.org/1999/xlink" content-type="dwc:country" xlink:type="simple">China</named-content>; stateProvince: <named-content xmlns:xlink="http://www.w3.org/1999/xlink" content-type="dwc:stateProvince" xlink:type="simple">Guangdong</named-content>; county: <named-content xmlns:xlink="http://www.w3.org/1999/xlink" content-type="dwc:county" xlink:type="simple">Shanguan</named-content>; locality: <named-content xmlns:xlink="http://www.w3.org/1999/xlink" content-type="dwc:locality" xlink:type="simple">Nanling</named-content>; verbatimElevation: <named-content xmlns:xlink="http://www.w3.org/1999/xlink" content-type="dwc:verbatimElevation" xlink:type="simple">1249 m</named-content>; <bold>Event:</bold> eventDate: <named-content xmlns:xlink="http://www.w3.org/1999/xlink" content-type="dwc:eventDate" xlink:type="simple">09 Apr 2011</named-content></p></list-item><list-item><p><bold>Type status:</bold> <named-content xmlns:xlink="http://www.w3.org/1999/xlink" content-type="dwc:typeStatus" xlink:type="simple">Paratype</named-content>. <bold>Occurrence:</bold> recordedBy: <named-content xmlns:xlink="http://www.w3.org/1999/xlink" content-type="dwc:recordedBy" xlink:type="simple">Min Wang</named-content>; sex: <named-content xmlns:xlink="http://www.w3.org/1999/xlink" content-type="dwc:sex" xlink:type="simple">male</named-content>; occurrenceID: <named-content xmlns:xlink="http://www.w3.org/1999/xlink" content-type="dwc:occurrenceID" xlink:type="simple">BE9D53B6-749E-5F55-AE6D-90B239570504</named-content>; <bold>Location:</bold> country: <named-content xmlns:xlink="http://www.w3.org/1999/xlink" content-type="dwc:country" xlink:type="simple">China</named-content>; stateProvince: <named-content xmlns:xlink="http://www.w3.org/1999/xlink" content-type="dwc:stateProvince" xlink:type="simple">Guangdong</named-content>; county: <named-content xmlns:xlink="http://www.w3.org/1999/xlink" content-type="dwc:county" xlink:type="simple">Shanguan</named-content>; locality: <named-content xmlns:xlink="http://www.w3.org/1999/xlink" content-type="dwc:locality" xlink:type="simple">Nanling</named-content>; <bold>Event:</bold> eventDate: <named-content xmlns:xlink="http://www.w3.org/1999/xlink" content-type="dwc:eventDate" xlink:type="simple">17 Feb 2006</named-content></p></list-item><list-item><p><bold>Type status:</bold> <named-content xmlns:xlink="http://www.w3.org/1999/xlink" content-type="dwc:typeStatus" xlink:type="simple">Paratype</named-content>. <bold>Occurrence:</bold> recordedBy: <named-content xmlns:xlink="http://www.w3.org/1999/xlink" content-type="dwc:recordedBy" xlink:type="simple">Hai-Ling Zhuang</named-content>; sex: <named-content xmlns:xlink="http://www.w3.org/1999/xlink" content-type="dwc:sex" xlink:type="simple">male</named-content>; occurrenceID: <named-content xmlns:xlink="http://www.w3.org/1999/xlink" content-type="dwc:occurrenceID" xlink:type="simple">AF2BE3D0-8F4F-5BC7-BFBD-CBC29B9E7605</named-content>; <bold>Location:</bold> country: <named-content xmlns:xlink="http://www.w3.org/1999/xlink" content-type="dwc:country" xlink:type="simple">China</named-content>; stateProvince: <named-content xmlns:xlink="http://www.w3.org/1999/xlink" content-type="dwc:stateProvince" xlink:type="simple">Guangdong</named-content>; county: <named-content xmlns:xlink="http://www.w3.org/1999/xlink" content-type="dwc:county" xlink:type="simple">Shanguan</named-content>; locality: <named-content xmlns:xlink="http://www.w3.org/1999/xlink" content-type="dwc:locality" xlink:type="simple">Nanling</named-content>; <bold>Event:</bold> eventDate: <named-content xmlns:xlink="http://www.w3.org/1999/xlink" content-type="dwc:eventDate" xlink:type="simple">27 Mar 2012</named-content></p></list-item></list></tp:treatment-sec><tp:treatment-sec sec-type="Description"><title>Description</title><p><italic>Male</italic> (Fig. <xref ref-type="fig" rid="F11400451">1</xref><xref ref-type="fig" rid="F11400458">c</xref>). Wingspan 28-30 mm. Antennae filiform, dark brown; head ochrous, labial palpus long, upcurved, ochrous brown; thorax and tegulae covered in ochrous scales; abdomen dorsally dark brown. Fore-wing ground colour whitish ochrous with a broad dark brown striation from apex to middle of hind margin, reticulate pattern prominent. Hind-wing ground colour light brown, wing pattern not as obvious as fore-wing.</p><p><italic>Male genitalia</italic> (Fig. <xref ref-type="fig" rid="F11400476">3</xref><xref ref-type="fig" rid="F11400483">c</xref>). Uncus slightly bifid apically, longer with two side processes. Subscaphium hairy. Gnathos strip-type with serried tooth. The valvae weak membranous elongated strips, median valval process hook-shaped, strongly sclerotised. Sacculus process sclerotised, apical part bifid, basal part moderately broader than apical part. Aedeagus short and broad with two clusters of cornuti.</p><p><italic>Female</italic>: unknown.</p></tp:treatment-sec><tp:treatment-sec sec-type="Diagnosis"><title>Diagnosis</title><p>This wing pattern of the new species resembles <italic><tp:taxon-name><tp:taxon-name-part taxon-name-part-type="genus" reg="Striglina">S.</tp:taxon-name-part><tp:taxon-name-part taxon-name-part-type="species" reg="rubricans">rubricans</tp:taxon-name-part></tp:taxon-name></italic> Owada et Huang, 2016, but the fore-wing is narrower and the outer margin is curved (triangular fore-wing in <italic><tp:taxon-name><tp:taxon-name-part taxon-name-part-type="genus" reg="Striglina"/><tp:taxon-name-part taxon-name-part-type="species" reg="rubricans">rubricans</tp:taxon-name-part></tp:taxon-name> Fig. <xref ref-type="fig" rid="F11400451">1</xref><xref ref-type="fig" rid="F11400458">c</xref>, <xref ref-type="fig" rid="F11400459">d</xref></italic>), posterior line with a large dark brown area, the uncus is thinner and two processes are longer, the median valval process is thinner and more sclerotised, the sacculus process is slender (Fig. <xref ref-type="fig" rid="F11400476">3</xref><xref ref-type="fig" rid="F11400483">c</xref>, <xref ref-type="fig" rid="F11400484">d</xref>).</p></tp:treatment-sec><tp:treatment-sec sec-type="Etymology"><title>Etymology</title><p>The specific name <italic><tp:taxon-name><tp:taxon-name-part taxon-name-part-type="genus" reg="Striglina"/><tp:taxon-name-part taxon-name-part-type="species" reg="pararubricans">pararubricans</tp:taxon-name-part></tp:taxon-name></italic> is derived from the other specific name <italic><tp:taxon-name><tp:taxon-name-part taxon-name-part-type="genus" reg="Striglina"/><tp:taxon-name-part taxon-name-part-type="species" reg="rubricans">rubricans</tp:taxon-name-part></tp:taxon-name></italic> due to the resemblance of the present new species in morphological characters to the species <italic><tp:taxon-name><tp:taxon-name-part taxon-name-part-type="genus" reg="Striglina">S.</tp:taxon-name-part><tp:taxon-name-part taxon-name-part-type="species" reg="rubricans">rubricans</tp:taxon-name-part></tp:taxon-name></italic>.</p></tp:treatment-sec><tp:treatment-sec sec-type="Distribution"><title>Distribution</title><p>China: Guangdong (Shaoguan).</p></tp:treatment-sec><tp:treatment-sec><!--Section generated to contain objects referenced in tp:taxon-treatment.--><fig-group id="F11400451" position="float" orientation="portrait"><caption><p>Adults of <italic><tp:taxon-name><tp:taxon-name-part taxon-name-part-type="genus" reg="Striglina">Striglina</tp:taxon-name-part></tp:taxon-name></italic> spp. Scale bar = 5 mm.</p></caption><fig id="F11400456" position="float" orientation="portrait"><object-id xmlns:xlink="http://www.w3.org/1999/xlink" content-type="arpha" xlink:type="simple">E8C6AD10-CCC4-5D66-B889-D7085F9F495B</object-id><object-id xmlns:xlink="http://www.w3.org/1999/xlink" content-type="doi" xlink:type="simple">10.3897/BDJ.12.e126268.figure1a</object-id><label>Figure 1a.</label><caption><p><italic><tp:taxon-name><tp:taxon-name-part taxon-name-part-type="genus" reg="Striglina">S.</tp:taxon-name-part><tp:taxon-name-part taxon-name-part-type="species" reg="whalleyi">whalleyi</tp:taxon-name-part></tp:taxon-name></italic> sp. nov., holotype male, Yunnan;</p></caption><graphic xmlns:xlink="http://www.w3.org/1999/xlink" xlink:href="bdj-12-e126268-g001_a.png" xlink:type="simple" position="float" orientation="portrait" id="oo_1031541.png"><uri content-type="original_file" xlink:type="simple">https://binary.pensoft.net/fig/1031541</uri></graphic></fig><fig id="F11400457" position="float" orientation="portrait"><object-id xmlns:xlink="http://www.w3.org/1999/xlink" content-type="arpha" xlink:type="simple">E21136CA-6AF7-501C-95E0-4A6ECB46AC4E</object-id><object-id xmlns:xlink="http://www.w3.org/1999/xlink" content-type="doi" xlink:type="simple">10.3897/BDJ.12.e126268.figure1b</object-id><label>Figure 1b.</label><caption><p><italic><tp:taxon-name><tp:taxon-name-part taxon-name-part-type="genus" reg="Striglina">S.</tp:taxon-name-part><tp:taxon-name-part taxon-name-part-type="species" reg="irresecta">irresecta</tp:taxon-name-part><tp:taxon-name-part taxon-name-part-type="subspecies" reg="obscura">obscura</tp:taxon-name-part></tp:taxon-name></italic> Whalley, 1976, male, Xizang;</p></caption><graphic xmlns:xlink="http://www.w3.org/1999/xlink" xlink:href="bdj-12-e126268-g001_b.png" xlink:type="simple" position="float" orientation="portrait" id="oo_1031542.png"><uri content-type="original_file" xlink:type="simple">https://binary.pensoft.net/fig/1031542</uri></graphic></fig><fig id="F11400458" position="float" orientation="portrait"><object-id xmlns:xlink="http://www.w3.org/1999/xlink" content-type="arpha" xlink:type="simple">AE1FA171-A241-55DB-9700-8C73FC60ECDE</object-id><object-id xmlns:xlink="http://www.w3.org/1999/xlink" content-type="doi" xlink:type="simple">10.3897/BDJ.12.e126268.figure1c</object-id><label>Figure 1c.</label><caption><p><italic><tp:taxon-name><tp:taxon-name-part taxon-name-part-type="genus" reg="Striglina">S.</tp:taxon-name-part><tp:taxon-name-part taxon-name-part-type="species" reg="pararubricans">pararubricans</tp:taxon-name-part></tp:taxon-name></italic> sp. nov., holotype male, Guangdong;</p></caption><graphic xmlns:xlink="http://www.w3.org/1999/xlink" xlink:href="bdj-12-e126268-g001_c.png" xlink:type="simple" position="float" orientation="portrait" id="oo_1031543.png"><uri content-type="original_file" xlink:type="simple">https://binary.pensoft.net/fig/1031543</uri></graphic></fig><fig id="F11400459" position="float" orientation="portrait"><object-id xmlns:xlink="http://www.w3.org/1999/xlink" content-type="arpha" xlink:type="simple">6B358B55-2EE0-5983-95DC-D15F96B46C9B</object-id><object-id xmlns:xlink="http://www.w3.org/1999/xlink" content-type="doi" xlink:type="simple">10.3897/BDJ.12.e126268.figure1d</object-id><label>Figure 1d.</label><caption><p><italic><tp:taxon-name><tp:taxon-name-part taxon-name-part-type="genus" reg="Striglina">S.</tp:taxon-name-part><tp:taxon-name-part taxon-name-part-type="species" reg="rubricans">rubricans</tp:taxon-name-part></tp:taxon-name></italic> Owada et Huang, 2016, paratype male, Guangdong.</p></caption><graphic xmlns:xlink="http://www.w3.org/1999/xlink" xlink:href="bdj-12-e126268-g001_d.png" xlink:type="simple" position="float" orientation="portrait" id="oo_1031544.png"><uri content-type="original_file" xlink:type="simple">https://binary.pensoft.net/fig/1031544</uri></graphic></fig></fig-group><fig id="F11400458" position="float" orientation="portrait"><object-id xmlns:xlink="http://www.w3.org/1999/xlink" content-type="arpha" xlink:type="simple">AE1FA171-A241-55DB-9700-8C73FC60ECDE</object-id><object-id xmlns:xlink="http://www.w3.org/1999/xlink" content-type="doi" xlink:type="simple">10.3897/BDJ.12.e126268.figure1c</object-id><label>Figure 1c.</label><caption><p><italic><tp:taxon-name><tp:taxon-name-part taxon-name-part-type="genus" reg="Striglina">S.</tp:taxon-name-part><tp:taxon-name-part taxon-name-part-type="species" reg="pararubricans">pararubricans</tp:taxon-name-part></tp:taxon-name></italic> sp. nov., holotype male, Guangdong;</p></caption><graphic xmlns:xlink="http://www.w3.org/1999/xlink" xlink:href="bdj-12-e126268-g001_c.png" xlink:type="simple" position="float" orientation="portrait" id="oo_1031543.png"><uri content-type="original_file" xlink:type="simple">https://binary.pensoft.net/fig/1031543</uri></graphic></fig><fig-group id="F11400476" position="float" orientation="portrait"><caption><p>Male genitalia of <italic><tp:taxon-name><tp:taxon-name-part taxon-name-part-type="genus" reg="Striglina">Striglina</tp:taxon-name-part></tp:taxon-name></italic> spp.</p></caption><fig id="F11400481" position="float" orientation="portrait"><object-id xmlns:xlink="http://www.w3.org/1999/xlink" content-type="arpha" xlink:type="simple">29666254-58FB-5E56-90A5-7AA7A9357B21</object-id><object-id xmlns:xlink="http://www.w3.org/1999/xlink" content-type="doi" xlink:type="simple">10.3897/BDJ.12.e126268.figure3a</object-id><label>Figure 3a.</label><caption><p><italic><tp:taxon-name><tp:taxon-name-part taxon-name-part-type="genus" reg="Striglina">S.</tp:taxon-name-part><tp:taxon-name-part taxon-name-part-type="species" reg="whalleyi">whalleyi</tp:taxon-name-part></tp:taxon-name></italic> sp. nov., holotype male, Yunnan;</p></caption><graphic xmlns:xlink="http://www.w3.org/1999/xlink" xlink:href="bdj-12-e126268-g003_a.png" xlink:type="simple" position="float" orientation="portrait" id="oo_1031553.png"><uri content-type="original_file" xlink:type="simple">https://binary.pensoft.net/fig/1031553</uri></graphic></fig><fig id="F11400482" position="float" orientation="portrait"><object-id xmlns:xlink="http://www.w3.org/1999/xlink" content-type="arpha" xlink:type="simple">FF4739AB-DD3C-50B5-BF1F-DDCB758C3856</object-id><object-id xmlns:xlink="http://www.w3.org/1999/xlink" content-type="doi" xlink:type="simple">10.3897/BDJ.12.e126268.figure3b</object-id><label>Figure 3b.</label><caption><p><italic><tp:taxon-name><tp:taxon-name-part taxon-name-part-type="genus" reg="Striglina">S.</tp:taxon-name-part><tp:taxon-name-part taxon-name-part-type="species" reg="irresecta">irresecta</tp:taxon-name-part><tp:taxon-name-part taxon-name-part-type="subspecies" reg="obscura">obscura</tp:taxon-name-part></tp:taxon-name></italic> Whalley, 1976,, Xizang;</p></caption><graphic xmlns:xlink="http://www.w3.org/1999/xlink" xlink:href="bdj-12-e126268-g003_b.png" xlink:type="simple" position="float" orientation="portrait" id="oo_1031554.png"><uri content-type="original_file" xlink:type="simple">https://binary.pensoft.net/fig/1031554</uri></graphic></fig><fig id="F11400483" position="float" orientation="portrait"><object-id xmlns:xlink="http://www.w3.org/1999/xlink" content-type="arpha" xlink:type="simple">C5CE76AC-5086-56A9-97A9-9D5993B38900</object-id><object-id xmlns:xlink="http://www.w3.org/1999/xlink" content-type="doi" xlink:type="simple">10.3897/BDJ.12.e126268.figure3c</object-id><label>Figure 3c.</label><caption><p><italic><tp:taxon-name><tp:taxon-name-part taxon-name-part-type="genus" reg="Striglina">S.</tp:taxon-name-part><tp:taxon-name-part taxon-name-part-type="species" reg="pararubricans">pararubricans</tp:taxon-name-part></tp:taxon-name></italic> sp. nov., holotype, Guangdong;</p></caption><graphic xmlns:xlink="http://www.w3.org/1999/xlink" xlink:href="bdj-12-e126268-g003_c.png" xlink:type="simple" position="float" orientation="portrait" id="oo_1031555.png"><uri content-type="original_file" xlink:type="simple">https://binary.pensoft.net/fig/1031555</uri></graphic></fig><fig id="F11400484" position="float" orientation="portrait"><object-id xmlns:xlink="http://www.w3.org/1999/xlink" content-type="arpha" xlink:type="simple">2AB38AFD-060F-5BA0-9227-F04E33DF2C65</object-id><object-id xmlns:xlink="http://www.w3.org/1999/xlink" content-type="doi" xlink:type="simple">10.3897/BDJ.12.e126268.figure3d</object-id><label>Figure 3d.</label><caption><p><italic><tp:taxon-name><tp:taxon-name-part taxon-name-part-type="genus" reg="Striglina">S.</tp:taxon-name-part><tp:taxon-name-part taxon-name-part-type="species" reg="rubricans">rubricans</tp:taxon-name-part></tp:taxon-name></italic> Owada et Huang, 2016, paratype, Guangdong.</p></caption><graphic xmlns:xlink="http://www.w3.org/1999/xlink" xlink:href="bdj-12-e126268-g003_d.png" xlink:type="simple" position="float" orientation="portrait" id="oo_1031556.png"><uri content-type="original_file" xlink:type="simple">https://binary.pensoft.net/fig/1031556</uri></graphic></fig></fig-group><fig id="F11400483" position="float" orientation="portrait"><object-id xmlns:xlink="http://www.w3.org/1999/xlink" content-type="arpha" xlink:type="simple">C5CE76AC-5086-56A9-97A9-9D5993B38900</object-id><object-id xmlns:xlink="http://www.w3.org/1999/xlink" content-type="doi" xlink:type="simple">10.3897/BDJ.12.e126268.figure3c</object-id><label>Figure 3c.</label><caption><p><italic><tp:taxon-name><tp:taxon-name-part taxon-name-part-type="genus" reg="Striglina">S.</tp:taxon-name-part><tp:taxon-name-part taxon-name-part-type="species" reg="pararubricans">pararubricans</tp:taxon-name-part></tp:taxon-name></italic> sp. nov., holotype, Guangdong;</p></caption><graphic xmlns:xlink="http://www.w3.org/1999/xlink" xlink:href="bdj-12-e126268-g003_c.png" xlink:type="simple" position="float" orientation="portrait" id="oo_1031555.png"><uri content-type="original_file" xlink:type="simple">https://binary.pensoft.net/fig/1031555</uri></graphic></fig><fig id="F11400459" position="float" orientation="portrait"><object-id xmlns:xlink="http://www.w3.org/1999/xlink" content-type="arpha" xlink:type="simple">6B358B55-2EE0-5983-95DC-D15F96B46C9B</object-id><object-id xmlns:xlink="http://www.w3.org/1999/xlink" content-type="doi" xlink:type="simple">10.3897/BDJ.12.e126268.figure1d</object-id><label>Figure 1d.</label><caption><p><italic><tp:taxon-name><tp:taxon-name-part taxon-name-part-type="genus" reg="Striglina">S.</tp:taxon-name-part><tp:taxon-name-part taxon-name-part-type="species" reg="rubricans">rubricans</tp:taxon-name-part></tp:taxon-name></italic> Owada et Huang, 2016, paratype male, Guangdong.</p></caption><graphic xmlns:xlink="http://www.w3.org/1999/xlink" xlink:href="bdj-12-e126268-g001_d.png" xlink:type="simple" position="float" orientation="portrait" id="oo_1031544.png"><uri content-type="original_file" xlink:type="simple">https://binary.pensoft.net/fig/1031544</uri></graphic></fig><fig id="F11400484" position="float" orientation="portrait"><object-id xmlns:xlink="http://www.w3.org/1999/xlink" content-type="arpha" xlink:type="simple">2AB38AFD-060F-5BA0-9227-F04E33DF2C65</object-id><object-id xmlns:xlink="http://www.w3.org/1999/xlink" content-type="doi" xlink:type="simple">10.3897/BDJ.12.e126268.figure3d</object-id><label>Figure 3d.</label><caption><p><italic><tp:taxon-name><tp:taxon-name-part taxon-name-part-type="genus" reg="Striglina">S.</tp:taxon-name-part><tp:taxon-name-part taxon-name-part-type="species" reg="rubricans">rubricans</tp:taxon-name-part></tp:taxon-name></italic> Owada et Huang, 2016, paratype, Guangdong.</p></caption><graphic xmlns:xlink="http://www.w3.org/1999/xlink" xlink:href="bdj-12-e126268-g003_d.png" xlink:type="simple" position="float" orientation="portrait" id="oo_1031556.png"><uri content-type="original_file" xlink:type="simple">https://binary.pensoft.net/fig/1031556</uri></graphic></fig></tp:treatment-sec></tp:taxon-treatment>
